# Supplementary material for: CRISPR/Cas9 mutagenesis invalidates a putative cancer dependency targeted in on-going clinical trials
Source: eLife. 2017 Mar 24;6:e24179. doi: 10.7554/eLife.24179 (PMC5365317; doi:10.7554/eLife.24179)
Supplement: Supplementary file 1. — The sequences of every guide RNA and the protein domain targeted by the guide RNAs are displayed. DOI: http://dx.doi.org/10.7554/eLife.24179.016 [file elife-24179-supp1.xlsx]

## Sheet: gRNA
		Supplementary File 1. Guide RNA sequences
		Guide RNA	Sequence	Targeted Protein Domain
		Rosa26 g1	ACAGCAAGTTGTCTAACCCG	N/A
		Rosa26 g2	CATCAGCTGTCCTTTATATG	N/A
		Rosa26 g3	CCAAGACAGTTCTTGCAGTG	N/A
		PCNA g1	CGAAGATAACGCGGATACCT	Proliferating Cell Nuclear Antigen conserved domain
		PCNA g2	CTACCGCTGCGACCGCAACC	Proliferating Cell Nuclear Antigen conserved domain
		PCNA g3	GAGTATAAAATTGCGGATAT	Proliferating Cell Nuclear Antigen conserved domain
		RPA3 g1	CCGGCGTTGATGCGCGACCT	Trimerization core interface
		RPA3 g2	CCCAGGTCGCGCATCAACGC	Trimerization core interface
		RPA3 g3	GGTTGGAAGAGTAACCGCCA	Trimerization core interface
		MELK g1	ATGAATTACATGAAACTATT	Catalytic domain of the Serine/Threonine Kinase
		MELK g2	AACCCGATGTGGTGGGTATC	C-terminal kinase associated domain 1
		MELK g3	TATGAATTACATGAAACTAT	Catalytic domain of the Serine/Threonine Kinase
		MELK g4	TCAATCTCCGTTTTGATCCG	Catalytic domain of the Serine/Threonine Kinase
		MELK g5	CCGGATCAAAACGGAGATTG	Catalytic domain of the Serine/Threonine Kinase
		MELK g6	CTATCTGACGGAAGACAACC	Catalytic domain of the Serine/Threonine Kinase
		MELK g7	AGCGGCTTAAGGGCGATGCC	C-terminal kinase associated domain 1
