# Supplementary material for: CRISPR/Cas9 mutagenesis invalidates a putative cancer dependency targeted in on-going clinical trials
Source: eLife. 2017 Mar 24;6:e24179. doi: 10.7554/eLife.24179 (PMC5365317; doi:10.7554/eLife.24179)
Supplement: Supplementary file 2. — The sequences of PCR primers used in this manuscript are displayed. DOI: http://dx.doi.org/10.7554/eLife.24179.017 [file elife-24179-supp2.xlsx]

## Sheet: TIDE
		Supplementary File 2. PCR primers to amplify MELK gRNA cut sites and deletions
		Exon	MELK guides	Forward Primer	Reverse Primer
		2	g1, g3	TAGATTTGCAGTTACAAGAATGGAG	ACTATTCTCCTCTCTGCTTGCTC
		2-4Δ	g1/g5, g3/g5	GAATGGAGGAGATGATCCGGTA	TGGAACAAAACAGGTAAGTCGCT
		4	g4, g5	AGTATTGGAGCTTGGAACACC	TCCCTCTAGGAGAAAATTCTAACAT
		2-5Δ	g1/g6	GAATGGAGGAGATGATCCGGTA	ACGCTGAAGGTGAGCATCTA
		5	g6	ATAAAACCCTGGGTGAGCTTTT	TGATAGGTATGACTGGAGCAACA
		18	g2, g7	CTGGCCTCCTAGAGGCTTAGA	CAGTAACATAATGACAGATGGGCT
